# Supplementary material for: Peak Plasma Levels of mtDNA Serve as a Predictive Biomarker for COVID-19 in-Hospital Mortality
Source: J Clin Med. 2022 Dec 1;11(23):7161. doi: 10.3390/jcm11237161 (PMC9740249; doi:10.3390/jcm11237161)
Supplement: Supplementary file 1 [file jcm-11-07161-s001.zip]

Archive with 1 entries (1 files):
- jcm-1998469-supplementary.pdf
